# Supplementary material for: Follicular Fluid Vanin-1 Levels in Patients Undergoing Ivf: A Preliminary Study
Source: Antioxidants (Basel). 2025 Jan 23;14(2):133. doi: 10.3390/antiox14020133 (PMC11851465; doi:10.3390/antiox14020133)
Supplement: Supplementary file 1 [file antioxidants-14-00133-s001.zip]

Archive with 1 entries (1 files):
- antioxidants-3357930-supplementary.pdf
